# Supplementary material for: Tubulin Polymerization Promoting Proteins (TPPPs) of Aphelidiomycota: Correlation between the Incidence of p25alpha Domain and the Eukaryotic Flagellum
Source: J Fungi (Basel). 2023 Mar 19;9(3):376. doi: 10.3390/jof9030376 (PMC10057920; doi:10.3390/jof9030376)
Supplement: Supplementary file 1 [file jof-09-00376-s001.zip]

Archive with 1 entries (1 files):
- jof-2239479-supplementary.pdf
